# Supplementary material for: Identification of a Novel Score for Adherence to the Mediterranean Diet That Is Inversely Associated with Visceral Adiposity and Cardiovascular Risk: The Chrono Med Diet Score (CMDS)
Source: Nutrients. 2023 Apr 15;15(8):1910. doi: 10.3390/nu15081910 (PMC10141687; doi:10.3390/nu15081910)
Supplement: Supplementary file 1 [file nutrients-15-01910-s001.zip]

Archive with 1 entries (1 files):
- nutrients-2308785-supplementary.pdf
